# Supplementary material for: Generation of Novel Natural Products by Disrupting Azaphilone Synthesis in Penicillum sclerotiorum E23Y-1A
Source: Mar Drugs. 2026 Feb 27;24(3):95. doi: 10.3390/md24030095 (PMC13028492; doi:10.3390/md24030095)
Supplement: Supplementary file 1 [file marinedrugs-24-00095-s001.zip]

Archive with 1 entries (1 files):
- marinedrugs-4144221-supplementary.pdf
